# Supplementary material for: Enhancing Bioproducts in Seaweeds via Sustainable Aquaculture: Antioxidant and Sun-Protection Compounds
Source: Mar Drugs. 2022 Dec 7;20(12):767. doi: 10.3390/md20120767 (PMC9787370; doi:10.3390/md20120767)
Supplement: Supplementary file 1 [file marinedrugs-20-00767-s001.zip]

Archive with 2 entries (2 files):
- marinedrugs-2016616-Supplementary S1.xlsx
- marinedrugs-2016616-Supplementary S2.pdf
