# Supplementary material for: Enhancing Bioproducts in Seaweeds via Sustainable Aquaculture: Antioxidant and Sun-Protection Compounds
Source: Mar Drugs. 2022 Dec 7;20(12):767. doi: 10.3390/md20120767 (PMC9787370; doi:10.3390/md20120767)
Supplement: Supplementary file 1 [file marinedrugs-20-00767-s001.zip › marinedrugs-2016616-Supplementary S1.xlsx]

## Sheet: גיליון1
							Appendix A. Statistical analysis for different compounds and parameters examined in the study: MAAs (mg g-1 DW), Antioxidant activity (µg TE mg-1 DW), Polyphenols (μg PE m g-1 DW), SPF, and pigment concentration (mg g-1 DW) of Ulva rigida, Gracilaria conferta, Hypnea musciformis. When sample size (N) was not large enough for Games-Howell post hoc test, Tukey's HSD was used instead for pairwise co…
							Parameter	Exp	Comparison	df	Sum Sq	Mean Sq	F	p Value	Test
							Total MAAs (mg g-1 DW)	Hypnea	Treatment	5	12.319	2.4639	4.77	0.00939	One-way Anova
									Residuals	14	7.232	0.5166
											difference	lwr	upr
								Hypnea post-hoc	Control - Denis+Shade		0.4521	-0.213909	1.11811	0.285562	TukeyHSD
									Control - Denis+Sun		0.642733	-0.0232759	1.30874	0.0613662	TukeyHSD
									Control - Salt		0.672775	0.0497804	1.29577	0.0310911	TukeyHSD
									Control - SW+Sun		0.0501333	-0.615876	0.716143	0.99	TukeyHSD
									System - Control		0.59935	-0.0236446	1.22234	0.0624499	TukeyHSD
									Denis+Shade - Denis+Sun		0.190633	-0.475376	0.856643	0.929481	TukeyHSD
									Denis+Shade - Salt		0.220675	-0.40232	0.84367	0.847214	TukeyHSD
									Denis+Shade - SW+Sun		-0.401967	-1.06798	0.264043	0.399281	TukeyHSD
									System - Denis+Shade		0.14725	-0.475745	0.770245	0.97	TukeyHSD
									Denis+Sun - Salt		0.0300417	-0.592953	0.653036	0.99	TukeyHSD
									Denis+Sun - SW+Sun		-0.5926	-1.25861	0.0734093	0.0945614	TukeyHSD
									System - Denis+Sun		-0.0433833	-0.666378	0.579611	0.99	TukeyHSD
									SW+Sun - Salt		-0.622642	-1.24564	0.000352967	0.0501672	TukeyHSD
									System - Salt		-0.073425	-0.650206	0.503356	0.99	TukeyHSD
									System - SW+Sun		0.549217	-0.073778	1.17221	0.0990358	TukeyHSD
									Comparison	df	Sum Sq	Mean Sq	F	p Value	Test
								Gracilaria	Treatment	5	2.438	0.4875	3.044	0.0458	One-way Anova
									Residuals	14	2.242	0.1602
											difference	lwr	upr
								Gracilaria post-hoc	Control - Denis+Shade		0.110242	-0.236647	0.457131	0.895594	TukeyHSD
									Control - Denis+Sun		0.158867	-0.211973	0.529707	0.723807	TukeyHSD
									Control - Salt		0.1198	-0.25104	0.49064	0.889216	TukeyHSD
									Control - SW+Sun		0.366042	0.0191526	0.712931	0.0360374	TukeyHSD
									System - Control		0.0518333	-0.319007	0.422673	0.99	TukeyHSD
									Denis+Shade - Denis+Sun		0.048625	-0.298264	0.395514	0.99	TukeyHSD
									Denis+Shade - Salt		0.00955833	-0.337331	0.356447	0.99	TukeyHSD
									Denis+Shade - SW+Sun		0.2558	-0.0653568	0.576957	0.157887	TukeyHSD
									System - Denis+Shade		-0.0584083	-0.405297	0.288481	0.992649	TukeyHSD
									Denis+Sun - Salt		-0.0390667	-0.409907	0.331773	0.99	TukeyHSD
									Denis+Sun - SW+Sun		0.207175	-0.139714	0.554064	0.409882	TukeyHSD
									System - Denis+Sun		-0.107033	-0.477873	0.263807	0.927185	TukeyHSD
									SW+Sun - Salt		0.246242	-0.100647	0.593131	0.246012	TukeyHSD
									System - Salt		-0.0679667	-0.438807	0.302873	0.989209	TukeyHSD
									System - SW+Sun		-0.314208	-0.661097	0.0326807	0.0863537	TukeyHSD
									Comparison	df	Sum Sq	Mean Sq	F	p Value	Test
								MAAs Speceis comparetion	Seaweed species	1	21.33	21.326	33.44	<0.0001	Permutation Anova
									Residuals	38	24.23	0.638
							Antioxidant activity (µg TE mg-1 DW)	Hypnea	Treatment	5	5.697	1.1394	13.23	<0.0001	One-way Anova
									Residuals	14	1.206	0.0861
											difference	lwr	upr
								Hypnea post-hoc	Control - Denis+Shade		1.18965	0.403711	1.97558	0.0022971	TukeyHSD
									Control - Denis+Sun		1.56974	0.783807	2.35568	0.0001526	TukeyHSD
									Control - Salt		1.4922	0.757023	2.22737	0.0001286	TukeyHSD
									Control - SW+Sun		0.578627	-0.207309	1.36456	0.215808	TukeyHSD
									System - Control		1.18718	0.452001	1.92235	0.0012728	TukeyHSD
									Denis+Shade - Denis+Sun		0.380096	-0.40584	1.16603	0.619536	TukeyHSD
									Denis+Shade - Salt		0.302551	-0.432624	1.03773	0.754132	TukeyHSD
									Denis+Shade - SW+Sun		-0.61102	-1.39696	0.174916	0.174599	TukeyHSD
									System - Denis+Shade		-0.00247046	-0.737646	0.732705	0.989209	TukeyHSD
									Denis+Sun - Salt		-0.0775448	-0.81272	0.657631	0.989209	TukeyHSD
									Denis+Sun - SW+Sun		-0.991117	-1.77705	-0.205181	0.0104168	TukeyHSD
									System - Denis+Sun		-0.382567	-1.11774	0.352609	0.549114	TukeyHSD
									SW+Sun - Salt		-0.913572	-1.64875	-0.178396	0.0116439	TukeyHSD
									System - Salt		-0.305022	-0.985662	0.375619	0.687174	TukeyHSD
									System - SW+Sun		0.60855	-0.126626	1.34373	0.133423	TukeyHSD
									Comparison	df	Sum Sq	Mean Sq	F	p Value	Test
								Ulva	Treatment	5	2.99	0.5981	27.52	<0.0001	One-way Anova
									Residuals	15	0.326	0.0217
											difference	lwr	upr
								Ulva post-hoc	Control - Denis+Shade		0.589985	0.198888	0.981083	0.0021641	TukeyHSD
									Control - Denis+Sun		0.712099	0.321001	1.1032	0.0003364	TukeyHSD
									Control - Salt		1.19082	0.824979	1.55666	<0.0001	TukeyHSD
									Control - SW+Sun		0.593849	0.22801	0.959687	0.001079	TukeyHSD
									System - Control		0.249726	-0.116113	0.615564	0.285694	TukeyHSD
									Denis+Shade - Denis+Sun		0.122114	-0.268984	0.513211	0.905964	TukeyHSD
									Denis+Shade - Salt		0.600832	0.234993	0.96667	0.0009622	TukeyHSD
									Denis+Shade - SW+Sun		0.00386321	-0.361975	0.369701	0.989209	TukeyHSD
									System - Denis+Shade		-0.34026	-0.706098	0.0255783	0.0756766	TukeyHSD
									Denis+Sun - Salt		0.478718	0.11288	0.844556	0.0074525	TukeyHSD
									Denis+Sun - SW+Sun		-0.11825	-0.484089	0.247588	0.893208	TukeyHSD
									System - Denis+Sun		-0.462373	-0.828212	-0.0965353	0.009844	TukeyHSD
									SW+Sun - Salt		-0.596968	-0.935669	-0.258268	0.0004722	TukeyHSD
									System - Salt		-0.941091	-1.27979	-0.602391	<0.0001	TukeyHSD
									System - SW+Sun		-0.344123	-0.682824	-0.0054227	0.0454068	TukeyHSD
									Comparison	df	Sum Sq	Mean Sq	F	p Value	Test
								Gracilaria	Treatment	5	3.647	0.7294	30.05	<0.0001	One-way Anova
									Residuals	13	0.316	0.0243
											difference	lwr	upr
								Gracilaria post-hoc	Control - Denis+Shade		0.889879	0.468069	1.31169	0.0001095	TukeyHSD
									Control - Denis+Sun		0.549239	0.127429	0.971048	0.0086	TukeyHSD
									Control - Salt		1.06203	0.640225	1.48384	<0.0001	TukeyHSD
									Control - SW+Sun		0.0761064	-0.31846	0.470673	0.985602	TukeyHSD
									System - Control		1.03991	0.618097	1.46172	<0.0001	TukeyHSD
									Denis+Shade - Denis+Sun		-0.34064	-0.76245	0.0811692	0.146245	TukeyHSD
									Denis+Shade - Salt		0.172156	-0.249654	0.593965	0.752061	TukeyHSD
									Denis+Shade - SW+Sun		-0.813772	-1.20834	-0.419206	0.000138	TukeyHSD
									System - Denis+Shade		0.150028	-0.271781	0.571838	0.838799	TukeyHSD
									Denis+Sun - Salt		0.512796	0.0909867	0.934606	0.0141832	TukeyHSD
									Denis+Sun - SW+Sun		-0.473132	-0.867699	-0.0785655	0.0156324	TukeyHSD
									System - Denis+Sun		0.490668	0.068859	0.912478	0.0192945	TukeyHSD
									SW+Sun - Salt		-0.985928	-1.38049	-0.591362	<0.0001	TukeyHSD
									System - Salt		-0.0221277	-0.443937	0.399682	0.99	TukeyHSD
									System - SW+Sun		0.963801	0.569234	1.35837	<0.0001	TukeyHSD
									Comparison	df	Sum Sq	Mean Sq	F	p Value	Test
								Antioxidant activity Speceis comparetion	Seaweed species	2	43.87	21.935	88.17	<0.0001	One-way ANOVA
									Residuals	57	14.18	0.249
											difference	lwr	upr
								Antioxidant activity Speceis post-hoc	Ulva - Gracilaria		1.08526	0.705207	1.4653	<0.0001	TukeyHSD
									Ulva - Hypnea		-1.03666	-1.41168	-0.66163	<0.0001	TukeyHSD
									Gracilaria - Hypnea		2.12191	1.73738	2.50644	<0.0001	TukeyHSD
							Polyphenols (μg PE m g-1 DW)		Comparison	df	Sum Sq	Mean Sq	F	p Value	Test
								Ulva	Treatment	5	4.3597	0.87194	7.684	0.0008	Permutation Anova
									Residuals	15	1.7021	0.11348
										t	difference
							Polyphenols	Ulva post-hoc	Control - Denis+Shade	7.90421	3.64197			0.0111384	Games-Howell
									Control - Denis+Sun	5.19098	2.35954			0.0947094	Games-Howell
									Control - Salt	7.71079	4.11531			0.0081364	Games-Howell
									Control - SW+Sun	1.92987	3.4323			0.504424	Games-Howell
									System - Control	8.01936	4.67407			0.00439068	Games-Howell
									Denis+Shade - Denis+Sun	1.25514	2.67338			0.794999	Games-Howell
									Denis+Shade - Salt	1.95296	4.74168			0.470777	Games-Howell
									Denis+Shade - SW+Sun	1.56336	3.7957			0.655617	Games-Howell
									System - Denis+Shade	1.47523	3.75048			0.696445	Games-Howell
									Denis+Sun - Salt	0.1353	3.65274			0.99	Games-Howell
									Denis+Sun - SW+Sun	2.15091	4.94937			0.389008	Games-Howell
									System - Denis+Sun	2.02315	2.32519			0.507237	Games-Howell
									SW+Sun - Salt	2.61713	4.88811			0.247796	Games-Howell
									System - Salt	3.15871	4.07756			0.168059	Games-Howell
									System - SW+Sun	0.967219	3.3931			0.905357	Games-Howell
							SPF		Comparison	df	Sum Sq	Mean Sq	F	p Value	Test
								Hypnea	Treatment	5	3.57	0.7141	32.22	<0.0001	One-way Anova
									Residuals	12	0.266	0.0222
											difference	lwr	upr
								Hypnea post-hoc	Control - Denis+Shade		0.862403	0.454096	1.27071	0.0001422	TukeyHSD
									Control - Denis+Sun		1.07891	0.670606	1.48722	<0.0001	TukeyHSD
									Control - Salt		1.14807	0.739765	1.55638	<0.0001	TukeyHSD
									Control - SW+Sun		0.128573	-0.279734	0.536879	0.888766	TukeyHSD
									System - Control		0.793679	0.385373	1.20199	0.0003137	TukeyHSD
									Denis+Shade - Denis+Sun		0.216509	-0.191797	0.624816	0.510551	TukeyHSD
									Denis+Shade - Salt		0.285669	-0.122638	0.693975	0.24719	TukeyHSD
									Denis+Shade - SW+Sun		-0.73383	-1.14214	-0.325524	0.000645	TukeyHSD
									System - Denis+Shade		-0.0687237	-0.47703	0.339583	0.991594	TukeyHSD
									Denis+Sun - Salt		0.0691593	-0.339147	0.477466	0.99135	TukeyHSD
									Denis+Sun - SW+Sun		-0.95034	-1.35865	-0.542033	5.45e-05	TukeyHSD
									System - Denis+Sun		-0.285233	-0.69354	0.123073	0.248461	TukeyHSD
									SW+Sun - Salt		-1.0195	-1.42781	-0.611193	<0.0001	TukeyHSD
									System - Salt		-0.354392	-0.762699	0.053914	0.103863	TukeyHSD
									System - SW+Sun		0.665106	0.2568	1.07341	0.0015301	TukeyHSD
									Comparison	df	Sum Sq	Mean Sq	F	p Value	Test
								Ulva	Treatment	5	4.971	0.9942	10.96	0.000383	One-way Anova
									Residuals	12	1.088	0.0907
											difference	lwr	upr
								Ulva post-hoc	Control - Denis+Shade		0.126261	-0.69958	0.952102	0.994581	TukeyHSD
									Control - Denis+Sun		0.686366	-0.139475	1.51221	0.126591	TukeyHSD
									Control - Salt		0.406869	-0.418972	1.23271	0.581934	TukeyHSD
									Control - SW+Sun		-0.394917	-1.22076	0.430924	0.609853	TukeyHSD
									System - Control		1.25178	0.425936	2.07762	0.0027931	TukeyHSD
									Denis+Shade - Denis+Sun		0.560105	-0.265736	1.38595	0.273689	TukeyHSD
									Denis+Shade - Salt		0.280607	-0.545233	1.10645	0.855085	TukeyHSD
									Denis+Shade - SW+Sun		-0.521178	-1.34702	0.304663	0.339322	TukeyHSD
									System - Denis+Shade		1.12552	0.299675	1.95136	0.0064499	TukeyHSD
									Denis+Sun - Salt		-0.279497	-1.10534	0.546344	0.857019	TukeyHSD
									Denis+Sun - SW+Sun		-1.08128	-1.90712	-0.255441	0.0086953	TukeyHSD
									System - Denis+Sun		0.565411	-0.260429	1.39125	0.265522	TukeyHSD
									SW+Sun - Salt		-0.801785	-1.62763	0.0240557	0.0588769	TukeyHSD
									System - Salt		0.844908	0.0190678	1.67075	0.0439004	TukeyHSD
									System - SW+Sun		1.64669	0.820853	2.47253	0.0002468	TukeyHSD
									Comparison	df	Sum Sq	Mean Sq	F	p Value	Test
								Gracilaria	Treatment	5	2.1182	0.4236	33.37	<0.0001	One-way Anova
									Residuals	12	0.1523	0.0127
											difference	lwr	upr
								Gracilaria post-hoc	Control - Denis+Shade		0.636308	0.327298	0.945317	0.0001816	TukeyHSD
									Control - Denis+Sun		1.15234	0.843326	1.46134	<0.0001	TukeyHSD
									Control - Salt		0.674466	0.365457	0.983475	0.0001032	TukeyHSD
									Control - SW+Sun		0.727197	0.418187	1.03621	<0.0001	TukeyHSD
									System - Control		0.464193	0.155183	0.773202	0.0030052	TukeyHSD
									Denis+Shade - Denis+Sun		0.516027	0.207018	0.825037	0.0012354	TukeyHSD
									Denis+Shade - Salt		0.0381581	-0.270851	0.347167	0.99	TukeyHSD
									Denis+Shade - SW+Sun		0.0908888	-0.21812	0.399898	0.913251	TukeyHSD
									System - Denis+Shade		-0.172115	-0.481124	0.136894	0.461684	TukeyHSD
									Denis+Sun - Salt		-0.477869	-0.786879	-0.16886	0.0023687	TukeyHSD
									Denis+Sun - SW+Sun		-0.425139	-0.734148	-0.116129	0.0060032	TukeyHSD
									System - Denis+Sun		-0.688142	-0.997152	-0.379133	8.47e-05	TukeyHSD
									SW+Sun - Salt		0.0527306	-0.256279	0.36174	0.99	TukeyHSD
									System - Salt		-0.210273	-0.519282	0.098736	0.270805	TukeyHSD
									System - SW+Sun		-0.263004	-0.572013	0.0460054	0.113742	TukeyHSD
									Comparison	df	Sum Sq	Mean Sq	F	p Value	Test
								SPF Speceis comparetion	Seaweed species	2	27.689	13.8446	58.04	<0.0001	Permutation Anova
									Residuals	51	12.166	0.2385
										t	difference
								SPF Speceis post-hoc	Ulva - Gracilaria	9.93641	28.1723			<0.0001	Games-Howell
									Ulva - Hypnea	1.55439	32.367			0.279679	Games-Howell
									Gracilaria - Hypnea	9.62596	31.9028			<0.0001	Games-Howell
							Chlorophyl a (mg g-1 DW )		Comparison	df	Sum Sq	Mean Sq	F	p Value	Test
								Hypnea	Treatment	5	1.6898	0.338	16.44	<0.0001	One-way Anova
									Residuals	12	0.2467	0.0206
											difference	lwr	upr
								Hypnea post-hoc	Control - Denis+Shade		0.345897	-0.0473621	0.739156	0.0975186	TukeyHSD
									Control - Denis+Sun		0.285425	-0.107834	0.678684	0.217608	TukeyHSD
									Control - Salt		0.00984516	-0.383414	0.403104	0.99	TukeyHSD
									Control - SW+Sun		-0.0316293	-0.424888	0.36163	0.99	TukeyHSD
									System - Control		0.844697	0.451438	1.23796	0.0001207	TukeyHSD
									Denis+Shade - Denis+Sun		-0.0604717	-0.453731	0.332787	0.994436	TukeyHSD
									Denis+Shade - Salt		-0.336052	-0.729311	0.0572072	0.111674	TukeyHSD
									Denis+Shade - SW+Sun		-0.377526	0.770785	0.0157328	0.0625665	TukeyHSD
									System - Denis+Shade		0.4988	0.105541	0.892059	0.0109421	TukeyHSD
									Denis+Sun - Salt		-0.27558	-0.668839	0.117679	0.245865	TukeyHSD
									Denis+Sun - SW+Sun		-0.317055	-0.710314	0.0762045	0.144386	TukeyHSD
									System - Denis+Sun		0.559272	0.166013	0.952531	0.0046488	TukeyHSD
									SW+Sun - Salt		-0.0414745	-0.434734	0.351785	0.99	TukeyHSD
									System - Salt		0.834852	0.441593	1.22811	0.0001353	TukeyHSD
									System - SW+Sun		0.876326	0.483067	1.26959	<0.0001	TukeyHSD
									Comparison	df	Sum Sq	Mean Sq	F	p Value	Test
								Ulva	Treatment	5	27.346	5.469	238.5	<0.0001	One-way Anova
									Residuals	12	0.275	0.023
											difference	lwr	upr
								Ulva post-hoc	Control - Denis+Shade		0.949433	0.534111	1.36475	<0.0001	TukeyHSD
									Control - Denis+Sun		1.08959	0.674268	1.50491	<0.0001	TukeyHSD
									Control - Salt		-0.331578	-0.7469	0.0837439	0.150449	TukeyHSD
									Control - SW+Sun		-0.397019	-0.812341	0.0183029	0.0640009	TukeyHSD
									System - Control		3.18152	2.7662	3.59684	<0.0001	TukeyHSD
									Denis+Shade - Denis+Sun		0.140156	-0.275165	0.555478	0.858413	TukeyHSD
									Denis+Shade - Salt		-1.28101	-1.69633	-0.865689	<0.0001	TukeyHSD
									Denis+Shade - SW+Sun		-1.34645	-1.76177	-0.93113	<0.0001	TukeyHSD
									System - Denis+Shade		2.23209	1.81677	2.64741	<0.0001	TukeyHSD
									Denis+Sun - Salt		-1.42117	-1.83649	-1.00585	<0.0001	TukeyHSD
									Denis+Sun - SW+Sun		-1.48661	-1.90193	-1.07129	<0.0001	TukeyHSD
									System - Denis+Sun		2.09193	1.67661	2.50725	<0.0001	TukeyHSD
									SW+Sun - Salt		-0.065441	-0.480763	0.349881	0.993776	TukeyHSD
									System - Salt		3.5131	3.09778	3.92842	<0.0001	TukeyHSD
									System - SW+Sun		3.57854	3.16322	3.99386	<0.0001	TukeyHSD
									Comparison	df	Sum Sq	Mean Sq	F	p Value	Test
								Gracilaria	Treatment	5	0.3821	0.07642	28.48	<0.0001	One-way Anova
									Residuals	12	0.0322	0.00268
											difference	lwr	upr
								Gracilaria post-hoc	Control - Denis+Shade		0.222913	0.0808302	0.364996	0.0021014	TukeyHSD
									Control - Denis+Sun		0.263383	0.1213	0.405466	0.0004869	TukeyHSD
									Control - Salt		-0.0287121	-0.170795	0.113371	0.981081	TukeyHSD
									Control - SW+Sun		0.0224962	-0.119587	0.164579	0.99	TukeyHSD
									System - Control		0.348394	0.206311	0.490477	<0.0001	TukeyHSD
									Denis+Shade - Denis+Sun		0.0404697	-0.101613	0.182553	0.923103	TukeyHSD
									Denis+Shade - Salt		-0.251625	-0.393708	-0.109542	0.0007363	TukeyHSD
									Denis+Shade - SW+Sun		-0.200417	-0.3425	-0.0583339	0.0049546	TukeyHSD
									System - Denis+Shade		0.125481	-0.0166015	0.267564	0.0956297	TukeyHSD
									Denis+Sun - Salt		-0.292095	-0.434178	-0.150012	0.0001845	TukeyHSD
									Denis+Sun - SW+Sun		-0.240886	-0.382969	-0.0988037	0.001083	TukeyHSD
									System - Denis+Sun		0.0850116	-0.0570712	0.227094	0.390731	TukeyHSD
									SW+Sun - Salt		0.0512083	-0.0908745	0.193291	0.823903	TukeyHSD
									System - Salt		0.377106	0.235024	0.519189	<0.0001	TukeyHSD
									System - SW+Sun		0.325898	0.183815	0.467981	<0.0001	TukeyHSD
									Comparison	df	Sum Sq	Mean Sq	F	p Value	Test
								SPF Speceis comparetion	Seaweed species	2	13.88	6.939	11.81	<0.0001	Permutation Anova
									Residuals	51	29.97	0.588
										t	difference
								SPF Speceis post-hoc	Ulva - Gracilaria	3.96633	17.5099			0.0025913	Games-Howell
									Ulva - Hypnea	2.81511	19.3721			0.0281316	Games-Howell
									Gracilaria - Hypnea	3.71518	23.9562			0.00299221	Games-Howell
							Total Chlorophyl (mg g-1 DW)		Comparison	df	Sum Sq	Mean Sq	F	p Value	Test
								Hypnea	Treatment	5	2.1086	0.4217	16.58	<0.0001	One-way Anova
									Residuals	12	0.3053	0.0254
											difference	lwr	upr
								Hypnea post-hoc	Control - Denis+Shade		0.438317	0.000870415	0.875763	0.0494434	TukeyHSD
									Control - Denis+Sun		0.361348	-0.076098	0.798795	0.130049	TukeyHSD
									Control - Salt		0.0119973	-0.425449	0.449444	0.99	TukeyHSD
									Control - SW+Sun		-0.0302595	-0.467706	0.407187	0.99	TukeyHSD
									System - Control		0.931836	0.49439	1.36928	0.0001309	TukeyHSD
									Denis+Shade - Denis+Sun		-0.0769684	-0.514415	0.360478	0.989733	TukeyHSD
									Denis+Shade - Salt		-0.42632	-0.863766	0.0111269	0.0576725	TukeyHSD
									Denis+Shade - SW+Sun		-0.468576	-0.906023	-0.03113	0.0334456	TukeyHSD
									System - Denis+Shade		0.493519	0.0560728	0.930966	0.0241985	TukeyHSD
									Denis+Sun - Salt		-0.349351	-0.786798	0.0880952	0.150252	TukeyHSD
									Denis+Sun - SW+Sun		-0.391608	-0.829054	0.0458384	0.0895332	TukeyHSD
									System - Denis+Sun		0.570488	0.133041	1.00793	0.0089513	TukeyHSD
									SW+Sun - Salt		-0.0422568	-0.479703	0.39519	0.99	TukeyHSD
									System - Salt		0.919839	0.482392	1.35729	0.0001484	TukeyHSD
									System - SW+Sun		0.962096	0.524649	1.39954	<0.0001	TukeyHSD
									Comparison	df	Sum Sq	Mean Sq	F	p Value	Test
								Ulva	Treatment	5	63.4	12.681	243.4	<0.0001	One-way Anova
									Residuals	12	0.63	0.052
											difference	lwr	upr
								Ulva post-hoc	Control - Denis+Shade		1.5492	0.923165	2.17523	<0.0001	TukeyHSD
									Control - Denis+Sun		1.725	1.09896	2.35103	<0.0001	TukeyHSD
									Control - Salt		-0.475512	-1.10155	0.150522	0.183743	TukeyHSD
									Control - SW+Sun		-0.589219	-1.21525	0.0368147	0.0694716	TukeyHSD
									System - Control		4.84577	4.21974	5.47181	<0.0001	TukeyHSD
									Denis+Shade - Denis+Sun		0.175798	-0.450236	0.801833	0.927147	TukeyHSD
									Denis+Shade - Salt		-2.02471	-2.65075	-1.39868	<0.0001	TukeyHSD
									Denis+Shade - SW+Sun		-2.13842	-2.76445	-1.51238	<0.0001	TukeyHSD
									System - Denis+Shade		3.29657	2.67054	3.92261	<0.0001	TukeyHSD
									Denis+Sun - Salt		-2.20051	-2.82654	-1.57448	<0.0001	TukeyHSD
									Denis+Sun - SW+Sun		-2.31422	-2.94025	-1.68818	<0.0001	TukeyHSD
									System - Denis+Sun		3.12077	2.49474	3.74681	<0.0001	TukeyHSD
									SW+Sun - Salt		-0.113708	-0.739742	0.512326	0.988166	TukeyHSD
									System - Salt		5.32128	4.69525	5.94732	<0.0001	TukeyHSD
									System - SW+Sun		5.43499	4.80896	6.06103	<0.0001	TukeyHSD
									Comparison	df	Sum Sq	Mean Sq	F	p Value	Test
								Gracilaria	Treatment	5	0.452	0.0904	26.48	<0.0001	One-way Anova
									Residuals	12	0.041	0.00341
											difference	lwr	upr
								Gracilaria post-hoc	Control - Denis+Shade		0.252737	0.092488	0.412987	0.0020111	TukeyHSD
									Control - Denis+Sun		0.324601	0.164351	0.48485	0.0002126	TukeyHSD
									Control - Salt		-0.0155174	-0.175767	0.144732	0.999378	TukeyHSD
									Control - SW+Sun		0.0330719	-0.127177	0.193321	0.98	TukeyHSD
									System - Control		0.366066	0.205817	0.526315	<0.0001	TukeyHSD
									Denis+Shade - Denis+Sun		0.0718632	-0.088386	0.232113	0.667171	TukeyHSD
									Denis+Shade - Salt		-0.268255	-0.428504	-0.108005	0.0012097	TukeyHSD
									Denis+Shade - SW+Sun		-0.219665	-0.379915	-0.0594161	0.0061732	TukeyHSD
									System - Denis+Shade		0.113329	-0.0469204	0.273578	0.238328	TukeyHSD
									Denis+Sun - Salt		-0.340118	-0.500367	-0.179869	0.0001356	TukeyHSD
									Denis+Sun - SW+Sun		-0.291529	-0.451778	-0.131279	0.0005779	TukeyHSD
									System - Denis+Sun		0.0414656	-0.118784	0.201715	0.94702	TukeyHSD
									SW+Sun - Salt		0.0485892	-0.11166	0.208839	0.90296	TukeyHSD
									System - Salt		0.381583	0.221334	0.541833	<0.0001	TukeyHSD
									System - SW+Sun		0.332994	0.172745	0.493244	0.0001664	TukeyHSD
									Comparison	df	Sum Sq	Mean Sq	F	p Value	Test
								SPF Speceis comparetion	Seaweed species	2	38.384	19.1918	14.62	<0.0001	Permutation Anova
									Residuals	51	66.935	1.3125
										t	difference
								SPF Speceis post-hoc	Ulva - Gracilaria	4.24811	17.2618			0.00144843	Games-Howell
									Ulva - Hypnea	3.35321	18.28			0.00928145	Games-Howell
									Gracilaria - Hypnea	3.98268	23.6657			0.00157165	Games-Howell
									Comparison	df	Sum Sq	Mean Sq	F	p Value	Test
							Phycoerythrin (mg g-1 DW)	Hypnea	Treatment	5	92.83	18.567	20.29	<0.0001	One-way Anova
									Residuals	12	10.98	0.915
											difference	lwr	upr
								Hypnea post-hoc	Control - Denis+Shade		2.68484	0.06158	5.30809	0.0438049	TukeyHSD
									Control - Denis+Sun		1.69193	-0.931322	4.31519	0.318943	TukeyHSD
									Control - Salt		0.0799684	-2.54329	2.70322	0.99	TukeyHSD
									Control - SW+Sun		-0.134768	-2.75802	2.48849	0.99	TukeyHSD
									System - Control		6.29594	3.67268	8.9192	4e-05	TukeyHSD
									Denis+Shade - Denis+Sun		-0.992902	-3.61616	1.63035	0.794418	TukeyHSD
									Denis+Shade - Salt		-2.60487	-5.22812	0.0183885	0.0520097	TukeyHSD
									Denis+Shade - SW+Sun		-2.8196	-5.44286	-0.196348	0.0327538	TukeyHSD
									System - Denis+Shade		3.6111	0.98785	6.23436	0.0059779	TukeyHSD
									Denis+Sun - Salt		-1.61197	-4.23522	1.01129	0.364792	TukeyHSD
									Denis+Sun - SW+Sun		-1.8267	-4.44996	0.796554	0.25113	TukeyHSD
									System - Denis+Sun		4.60401	1.98075	7.22726	0.000798	TukeyHSD
									SW+Sun - Salt		-0.214736	-2.83799	2.40852	0.99	TukeyHSD
									System - Salt		6.21597	3.59272	8.83923	<0.0001	TukeyHSD
									System - SW+Sun		6.43071	3.80745	9.05396	<0.0001	TukeyHSD
									Comparison	df	Sum Sq	Mean Sq	F	p Value	Test
								Gracilaria	Treatment	5	32.76	6.553	21	<0.0001	One-way Anova
									Residuals	12	3.74	0.312
											difference	lwr	upr
								Gracilaria post-hoc	Control - Denis+Shade		1.93301	0.401174	3.46484	0.011349	TukeyHSD
									Control - Denis+Sun		1.46515	-0.0666815	2.99698	0.0638089	TukeyHSD
									Control - Salt		-0.208952	-1.74078	1.32288	0.99	TukeyHSD
									Control - SW+Sun		0.0711586	-1.46067	1.60299	0.99	TukeyHSD
									System - Control		3.57408	2.04225	5.10592	<0.0001	TukeyHSD
									Denis+Shade - Denis+Sun		-0.467855	-1.99969	1.06398	0.900355	TukeyHSD
									Denis+Shade - Salt		-2.14196	-3.67379	-0.610126	0.0053012	TukeyHSD
									Denis+Shade - SW+Sun		-1.86185	-3.39368	-0.330015	0.0147525	TukeyHSD
									System - Denis+Shade		1.64108	0.109245	3.17291	0.0334165	TukeyHSD
									Denis+Sun - Salt		-1.6741	-3.20594	-0.142271	0.0295697	TukeyHSD
									Denis+Sun - SW+Sun		-1.39399	-2.92582	0.13784	0.082545	TukeyHSD
									System - Denis+Sun		2.10893	0.5771	3.64077	0.0059724	TukeyHSD
									SW+Sun - Salt		0.280111	-1.25172	1.81194	0.987805	TukeyHSD
									System - Salt		3.78304	2.2512	5.31487	<0.0001	TukeyHSD
									System - SW+Sun		3.50293	1.97109	5.03476	<0.0001	TukeyHSD
									Comparison	df	Sum Sq	Mean Sq	F	p Value	Test
								Phycoerythrin Speceis comparetion	Seaweed species	1	14.216	14.216	3.445	0.06434	Permutation Anova
									Residuals	34	140.319	4.127
									Comparison	df	Sum Sq	Mean Sq	F	p Value	Test
							Phycocyanin (mg g-1 DW )	Hypnea	Treatment	5	76.11	15.222	23.63	<0.0001	One-way Anova
									Residuals	12	7.73	0.644
											difference	lwr	upr
								Hypnea post-hoc	Control - Denis+Shade		2.86363	0.662347	5.06492	0.0091153	TukeyHSD
									Control - Denis+Sun		1.89343	-0.307854	4.09471	0.108343	TukeyHSD
									Control - Salt		0.681591	-1.51969	2.88288	0.895288	TukeyHSD
									Control - SW+Sun		0.363677	-1.83761	2.56496	0.992274	TukeyHSD
									System - Control		6.02508	3.82379	8.22636	<0.0001	TukeyHSD
									Denis+Shade - Denis+Sun		-0.970202	-3.17149	1.23108	0.681864	TukeyHSD
									Denis+Shade - Salt		-2.18204	-4.38333	0.0192435	0.0525182	TukeyHSD
									Denis+Shade - SW+Sun		-2.49995	-4.70124	-0.298671	0.0231898	TukeyHSD
									System - Denis+Shade		3.16145	0.960162	5.36273	0.0043042	TukeyHSD
									Denis+Sun - Salt		-1.21184	-3.41312	0.989445	0.473335	TukeyHSD
									Denis+Sun - SW+Sun		-1.52975	-3.73104	0.671531	0.252835	TukeyHSD
									System - Denis+Sun		4.13165	1.93036	6.33293	0.0004343	TukeyHSD
									SW+Sun - Salt		-0.317914	-2.5192	1.88337	0.99	TukeyHSD
									System - Salt		5.34349	3.1422	7.54477	<0.0001	TukeyHSD
									System - SW+Sun		5.6614	3.46012	7.86269	<0.0001	TukeyHSD
									Comparison	df	Sum Sq	Mean Sq	F	p Value	Test
								Gracilaria	Treatment	5	4.748	0.9495	17.98	<0.0001	One-way Anova
									Residuals	12	0.634	0.0528
											difference	lwr	upr
								Gracilaria post-hoc	Control - Denis+Shade		0.753066	0.122906	1.38323	0.0165588	TukeyHSD
									Control - Denis+Sun		0.640931	0.0107712	1.27109	0.0454108	TukeyHSD
									Control - Salt		-0.108718	-0.738878	0.521441	0.990602	TukeyHSD
									Control - SW+Sun		0.0390405	-0.591119	0.6692	0.99	TukeyHSD
									System - Control		1.32811	0.697946	1.95826	0.0001452	TukeyHSD
									Denis+Shade - Denis+Sun		-0.112135	-0.742295	0.518025	0.989201	TukeyHSD
									Denis+Shade - Salt		-0.861784	-1.49194	-0.231624	0.0062841	TukeyHSD
									Denis+Shade - SW+Sun		-0.714025	-1.34419	-0.0838656	0.0235339	TukeyHSD
									System - Denis+Shade		0.575039	-0.0551203	1.2052	0.0814105	TukeyHSD
									Denis+Sun - Salt		-0.749649	-1.37981	-0.119489	0.0170754	TukeyHSD
									Denis+Sun - SW+Sun		-0.60189	-1.23205	0.0282693	0.0642838	TukeyHSD
									System - Denis+Sun		0.687174	0.0570146	1.31733	0.0299751	TukeyHSD
									SW+Sun - Salt		0.147759	-0.482401	0.777918	0.964464	TukeyHSD
									System - Salt		1.43682	0.806664	2.06698	<0.0001	TukeyHSD
									System - SW+Sun		1.28906	0.658905	1.91922	0.0001935	TukeyHSD
									Comparison	df	Sum Sq	Mean Sq	F	p Value	Test
								Phycocyanin Speceis comparetion	Seaweed species	1	29.945	29.9453	11.41	0.0028	Permutation Anova
									Residuals	34	89.22	2.6241
